# Supplementary material for: Evaluation of the LDBio Aspergillus ICT lateral flow assay for serodiagnosis of allergic bronchopulmonary aspergillosis
Source: PLoS One. 2020 Sep 25;15(9):e0238855. doi: 10.1371/journal.pone.0238855 (PMC7518618; doi:10.1371/journal.pone.0238855)
Supplement: S1 Dataset — (XLSX) [file pone.0238855.s001.xlsx]

## Sheet: Asthma Result
Study Number	LD Bio ICT	Lot	Date Run	Study	Sample	Volume	Sample Date	Age at sample	From Box	Box Position
1120	-	002	2019-05-15	ManRAB-Asthma	Serum	0.5ml	2011-11-30	50	ManArts Asthma Controls - Iain Page - Box 1	1
1862	-	002	2019-05-15	ManRAB-Asthma	Serum	0.5ml	2013-04-10	48	ManArts Asthma Controls - Iain Page - Box 1	2
1927	-	002	2019-05-15	ManRAB-Asthma	Serum	0.5ml	2013-05-08	59	ManArts Asthma Controls - Iain Page - Box 1	3
2018	-	002	2019-05-15	ManRAB-Asthma	Serum	0.5ml	2013-06-19	56	ManArts Asthma Controls - Iain Page - Box 1	4
2023	-	002	2019-05-15	ManRAB-Asthma	Serum	0.5ml	2013-06-24	30	ManArts Asthma Controls - Iain Page - Box 1	5
2067	-	002	2019-05-15	ManRAB-Asthma	Serum	0.5ml	2013-07-22	23	ManArts Asthma Controls - Iain Page - Box 1	6
2232	-	002	2019-05-15	ManRAB-Asthma	Serum	0.5 ml	2013-09-11	60	ManArts Asthma Controls - Iain Page - Box 1	7
2351	-	002	2019-05-15	ManRAB-Asthma	Serum	0.5 ml	2013-10-23	47	ManArts Asthma Controls - Iain Page - Box 1	8
2383	-	002	2019-05-15	ManRAB-Asthma	Serum	0.5 ml	2013-11-04	51	ManArts Asthma Controls - Iain Page - Box 1	9
2429	-	002	2019-05-15	ManRAB-Asthma	Serum	0.5ml	2013-11-18	20	ManArts Asthma Controls - Iain Page - Box 1	10
2479	-	002	2019-05-15	ManRAB-Asthma	Serum	0.5ml	2013-12-02	58	ManArts Asthma Controls - Iain Page - Box 1	11
2505	-	002	2019-05-15	ManRAB-Asthma	Serum	0.5ml	2013-12-09	53	ManArts Asthma Controls - Iain Page - Box 1	12
2597	-	002	2019-05-15	ManRAB-Asthma	Serum	0.5ml	2014-01-20	40	ManArts Asthma Controls - Iain Page - Box 1	13
2630	-	002	2019-05-15	ManRAB-Asthma	Serum	0.5ml	2014-01-29	27	ManArts Asthma Controls - Iain Page - Box 1	14
2646	-	002	2019-05-15	ManRAB-Asthma	Serum	0.5 ml	2014-02-03	23	ManArts Asthma Controls - Iain Page - Box 1	15
1232	-	002	2019-05-15	ManRAB-Asthma	Serum	0.5ml	2014-02-05	52	ManArts Asthma Controls - Iain Page - Box 1	16
2661	-	002	2019-05-15	ManRAB-Asthma	Serum	0.5ml	2014-02-06	39	ManArts Asthma Controls - Iain Page - Box 1	17
2693	+	002	2019-05-15	ManRAB-Asthma	Serum	0.5ml	2014-02-17	43	ManArts Asthma Controls - Iain Page - Box 1	18
2694	-	002	2019-05-15	ManRAB-Asthma	Serum	0.5ml	2014-02-17	27	ManArts Asthma Controls - Iain Page - Box 1	19
2719	-	002	2019-05-15	ManRAB-Asthma	Serum	0.5 ml	2014-02-19	50	ManArts Asthma Controls - Iain Page - Box 1	20
2744	-	002	2019-05-15	ManRAB-Asthma	Serum	0.5 ml	2014-02-24	38	ManArts Asthma Controls - Iain Page - Box 1	21
2745	-	002	2019-05-15	ManRAB-Asthma	Serum	0.5 ml	2014-02-24	44	ManArts Asthma Controls - Iain Page - Box 1	22
2794	-	002	2019-05-15	ManRAB-Asthma	Serum	0.5 ml	2014-03-12	50	ManArts Asthma Controls - Iain Page - Box 1	23
2821	-	002	2019-05-15	ManRAB-Asthma	Serum	0.5ml	2014-03-17	40	ManArts Asthma Controls - Iain Page - Box 1	24
1152	-	002	2019-05-15	ManRAB-Asthma	Serum	0.5ml	2012-01-09	16	ManArts Asthma Controls - Iain Page - Box 1	25
1195	-	002	2019-05-15	ManRAB-Asthma	Serum	0.5ml	2012-02-08	50	ManArts Asthma Controls - Iain Page - Box 1	26
1201	-	002	2019-05-15	ManRAB-Asthma	serum	0.5ml	2012-02-13	54	ManArts Asthma Controls - Iain Page - Box 1	27
1208	-	002	2019-05-15	ManRAB-Asthma	Serum	0.5ml	2012-02-22	36	ManArts Asthma Controls - Iain Page - Box 1	28
1210	-	002	2019-05-15	ManRAB-Asthma	Serum	0.5ml	2012-02-22	42	ManArts Asthma Controls - Iain Page - Box 1	29
1213	+	002	2019-05-15	ManRAB-Asthma	Serum	0.5ml	2012-02-27	37	ManArts Asthma Controls - Iain Page - Box 1	30
1214	-	002	2019-05-15	ManRAB-Asthma	Serum	0.5ml	2012-02-27	62	ManArts Asthma Controls - Iain Page - Box 1	31
1783	-	002	2019-05-15	ManRAB-Asthma	Serum	0.5ML	2013-03-11	59	ManArts Asthma Controls - Iain Page - Box 1	32
2072	-	002	2019-05-15	ManRAB-Allergic Disease (Adult)	Serum	0.5ML	2013-07-23	68	ManArts Asthma Controls - Iain Page - Box 1	33
1454	-	002	2019-05-15	ManRAB-Allergic Disease (Adult)	Serum	0.5ml	2012-10-29	38	ManArts Asthma Controls - Iain Page - Box 1	34
4205	-	002	2019-05-15	ManRAB-Allergic Disease (Adult)	Serum	0.5ml	2015-08-25	34	ManArts Asthma Controls - Iain Page - Box 1	35
3979	-	002	2019-05-15	ManRAB-Asthma	Serum	0.5ml	2015-04-27	33	ManArts Asthma Controls - Iain Page - Box 1	36
4066	-	002	2019-05-15	ManRAB-Asthma	Serum	0.5ML	2015-06-08	35	ManArts Asthma Controls - Iain Page - Box 1	37
4073	-	002	2019-05-15	ManRAB-Asthma	Serum	0.5ML	2015-06-10	66	ManArts Asthma Controls - Iain Page - Box 1	38
4076	-	002	2019-05-15	ManRAB-Asthma	Serum	0.5ml	2015-06-15	55	ManArts Asthma Controls - Iain Page - Box 1	39
4094	-	002	2019-05-15	ManRAB-Asthma	Serum	0.5ml	2015-06-24	20	ManArts Asthma Controls - Iain Page - Box 1	40
4096	-	002	2019-05-15	ManRAB-Asthma	Serum	0.5ml	2015-06-24	48	ManArts Asthma Controls - Iain Page - Box 1	41
4098	-	002	2019-05-15	ManRAB-Asthma	Serum	0.5ml	2015-06-24	55	ManArts Asthma Controls - Iain Page - Box 1	42
4101	-	002	2019-05-15	ManRAB-Asthma	Serum	0.5ML	2015-06-29	48	ManArts Asthma Controls - Iain Page - Box 1	43
4108	-	002	2019-05-15	ManRAB-Asthma	Serum	0.5ml	2015-07-06	44	ManArts Asthma Controls - Iain Page - Box 1	44
4177	+	002	2019-05-15	ManRAB-Asthma	Serum	0.5ml	2015-08-17	49	ManArts Asthma Controls - Iain Page - Box 1	45
4287	-	002	2019-05-15	ManRAB-Asthma	Serum	0.3 ml	2015-10-19	36	ManArts Asthma Controls - Iain Page - Box 1	46
4291	-	002	2019-05-15	ManRAB-Asthma	Serum	0.5ml	2015-10-21	46	ManArts Asthma Controls - Iain Page - Box 1	47
4354	-	002	2019-05-15	ManRAB-Asthma	Serum	0.5 ml	2015-11-16	42	ManArts Asthma Controls - Iain Page - Box 1	48
4399	-	002	2019-05-15	ManRAB-Asthma	Serum	0.5ml	2015-12-07	54	ManArts Asthma Controls - Iain Page - Box 1	49
4404	-	002	2019-05-15	ManRAB-Asthma	Serum	0.5ml	2015-12-07	45	ManArts Asthma Controls - Iain Page - Box 1	50
4622	+	002	2019-05-15	ManRAB-Asthma	Serum	0.5ml	2016-07-18	63	ManArts Asthma Controls - Iain Page - Box 1	51
2963	-	002	2019-05-15	ManRAB-Asthma	Serum	0.5ml	2014-04-28	61	ManArts Asthma Controls - Iain Page - Box 1	52
2964	-	002	2019-05-15	ManRAB-Asthma	Serum	0.5ml	2014-04-28	47	ManArts Asthma Controls - Iain Page - Box 1	53
2977	-	002	2019-05-15	ManRAB-Asthma	Serum	0.5ml	2014-04-30	60	ManArts Asthma Controls - Iain Page - Box 1	54
4424	-	002	2019-05-15	ManRAB-Asthma	Serum	0.5 ml	2016-01-04	50	ManArts Asthma Controls - Iain Page - Box 1	55
4490	-	002	2019-05-15	ManRAB-Asthma	Serum	0.5ml	2016-02-17	33	ManArts Asthma Controls - Iain Page - Box 1	56
4491	-	002	2019-05-15	ManRAB-Asthma	Serum	0.5ml	2016-02-17	49	ManArts Asthma Controls - Iain Page - Box 1	57
4513	-	002	2019-05-15	ManRAB-Asthma	Serum	0.5ml	2016-02-29	59	ManArts Asthma Controls - Iain Page - Box 1	58
3566	-	002	2019-05-15	ManRAB-Allergic Disease (Adult)	Serum	0.5 ml	2014-11-25	34	ManArts Asthma Controls - Iain Page - Box 1	59
3190	-	002	2019-05-15	ManRAB-Asthma	Serum	0.5ml	2014-07-28	25	ManArts Asthma Controls - Iain Page - Box 1	60
3276	-	002	2019-05-15	ManRAB-Asthma	Serum	0.5ml	2014-08-20	32	ManArts Asthma Controls - Iain Page - Box 1	61
3357	+	002	2019-05-15	ManRAB-Asthma	Serum	0.5 ml	2014-09-22	37	ManArts Asthma Controls - Iain Page - Box 1	62
3399	-	002	2019-05-15	ManRAB-Asthma	Serum	0.5ml	2014-10-06	52	ManArts Asthma Controls - Iain Page - Box 1	63
3414	+	002	2019-05-15	ManRAB-Asthma	Serum	0.5 ml	2014-10-08	65	ManArts Asthma Controls - Iain Page - Box 1	64
3426	-	002	2019-05-15	ManRAB-Asthma	Serum	0.5ml	2014-10-13	42	ManArts Asthma Controls - Iain Page - Box 1	65
3466	-	002	2019-05-15	ManRAB-Asthma	Serum	0.5 ml	2014-10-27	42	ManArts Asthma Controls - Iain Page - Box 1	66
3532	-	002	2019-05-15	ManRAB-Asthma	Serum	0.5 ML	2014-11-17	25	ManArts Asthma Controls - Iain Page - Box 1	67
3541	-	002	2019-05-15	ManRAB-Asthma	Serum	0.5 ml	2014-11-19	55	ManArts Asthma Controls - Iain Page - Box 1	68
2656	+	002	2019-05-15	ManRAB-Asthma	Serum	0.5ml	2014-12-08	48	ManArts Asthma Controls - Iain Page - Box 1	69
3593	-	002	2019-05-15	ManRAB-Asthma	Serum	0.5 ML	2014-12-01	52	ManArts Asthma Controls - Iain Page - Box 1	70
3677	-	002	2019-05-15	ManRAB-Asthma	Serum	0.5 ml	2015-01-05	32	ManArts Asthma Controls - Iain Page - Box 1	71
3724	-	002	2019-05-15	ManRAB-Asthma	Serum	0.5ml	2015-01-19	31	ManArts Asthma Controls - Iain Page - Box 1	72
3761	-	002	2019-05-15	ManRAB-Asthma	Serum	0.5 ml	2015-02-02	68	ManArts Asthma Controls - Iain Page - Box 1	73
3841	-	002	2019-05-15	ManRAB-Asthma	Serum	0.5 ML	2015-03-02	49	ManArts Asthma Controls - Iain Page - Box 1	74
3854	-	002	2019-05-15	ManRAB-Asthma	Serum	0.5ml	2015-03-09	46	ManArts Asthma Controls - Iain Page - Box 1	75
3857	-	002	2019-05-15	ManRAB-Asthma	Serum	0.5ml	2015-03-09	44	ManArts Asthma Controls - Iain Page - Box 1	76
3880	+	002	2019-05-15	ManRAB-Asthma	Serum	0.5 ML	2015-03-16	63	ManArts Asthma Controls - Iain Page - Box 1	77
3901	-	002	2019-05-15	ManRAB-Asthma	Serum	0.5ML	2015-03-30	42	ManArts Asthma Controls - Iain Page - Box 1	78
1126	-	002	2019-05-15	ManRAB-Asthma	Serum	0.5ml	2011-12-05	45	ManArts Asthma Controls - Iain Page - Box 1	79
1128	-	002	2019-05-15	ManRAB-Asthma	Serum	0.5ml	2011-12-05	34	ManArts Asthma Controls - Iain Page - Box 1	80
2856	-	002	2019-05-15	ManRAB-Asthma	Serum	0.5ml	2014-03-27	62	ManArts Asthma Controls - Iain Page - Box 1	81
2867	-	003	2019-05-21	ManRAB-Asthma	Serum	0.5 ml	2014-03-31	39	ManArts Asthma Controls - Iain Page - Box 2	1
2874	-	003	2019-05-21	ManRAB-Asthma	Serum	0.5ml	2014-04-01	42	ManArts Asthma Controls - Iain Page - Box 2	2
2608	-	003	2019-05-21	ManRAB-Asthma	Serum	0.5 ml	2014-05-07	36	ManArts Asthma Controls - Iain Page - Box 2	3
2993	-	003	2019-05-21	ManRAB-Asthma	Serum	0.5ml	2014-05-07	47	ManArts Asthma Controls - Iain Page - Box 2	4
2994	-	003	2019-05-21	ManRAB-Asthma	Serum	0.5ml	2014-05-07	51	ManArts Asthma Controls - Iain Page - Box 2	5
3016	-	003	2019-05-21	ManRAB-Asthma	Serum	0.5ml	2014-05-14	37	ManArts Asthma Controls - Iain Page - Box 2	6
3030	-	003	2019-05-21	ManRAB-Asthma	Serum	0.5ml	2014-05-21	60	ManArts Asthma Controls - Iain Page - Box 2	7
3084	-	003	2019-05-21	ManRAB-Asthma	Serum	0.5ml	2014-06-09	46	ManArts Asthma Controls - Iain Page - Box 2	8
3085	-	003	2019-05-21	ManRAB-Asthma	Serum	0.5 ml	2014-06-09	50	ManArts Asthma Controls - Iain Page - Box 2	9
1227	-	003	2019-05-21	ManRAB-Asthma	Serum	0.5ml	2012-02-29	46	ManArts Asthma Controls - Iain Page - Box 2	10
1505	-	003	2019-05-21	ManRAB-Asthma	Serum	0.5ml	2012-11-14	41	ManArts Asthma Controls - Iain Page - Box 2	11
3039	-	003	2019-05-21	ManRAB-Chronic Cough	Serum	0.5ml	2014-05-27	61	ManArts Asthma Controls - Iain Page - Box 2	12

## Sheet: CF PATIENTS
	Immuno-CAP IgG (mg/L)	IgE (Total)	IgE (Specific)	LD Bio ICT	Lot	Date	Peak Height	Max total IgE	Total IgE >1000	Max sp. IgE	Sp. IgE > 0.35	Asp IgG > 40	Raised Eos.	Asp ppt	PCR	Culture	spp.	Rad	ABPA Dx	Dx	Asthma	Bronchietasis	COPD	CF	Other	Clinic	Collection Date	M/F	Age (Sample)	Test Series
CF1	68	1289	28.4	+	002	2019-05-21	301.68	2000	Y	48.5	Y	Y	Y	GM	N	Y	fumigatus	Y	Y	ABPA, CF	N	Y	N	Y	N	CF	2018-07-23	M	33	ABPA
CF2	128	4240	54.1	+	002	2019-05-21	159.76	14000	Y	93.7	Y	Y	Y	ND	ND	Y	fumigatus	Y	Y	ABPA, CF	N	Y	N	Y	N	CF	2018-10-09	M	27	ABPA
CF3	132	1550	45.8	+	002	2019-05-21	231.26	3800	Y	83.9	Y	Y	Y	Y	ND	Y	fumigatus	Y	Y	ABPA, CF	N	Y	N	Y	N	CF	2018-10-10	F	23	ABPA
CF4	102	926	21.3	+	001	2019-05-21	359.08	2700	Y	44.2	Y	Y	Y	N	ND	NG	NG	Y	Y	ABPA, CF	N	Y	N	Y	N	CF	2018-10-02	F	38	ABPA
CF5	---	---	---	+	003	2019-05-23	---	2170	Y	35.1	Y	Y	Y	N	ND	Y	fumigatus	Y	Y	ABPA, CF	Y	Y	N	Y	N	CF		F	25
CF6	---	---	---	+	003	2019-05-23	---	1500	Y	13	Y	Y	0.49	Y	N	ND	ND	Y	Y	ABPA, CF	N	Y	N	Y	N	CF		M	62
CF7	---	---	---	+	003	2019-07-04		1554	Y	32.8	Y	Y	Y	N	ND	Y	fumigatus	Y	Y	ABPA	N	Y	N	Y	N	CF		M	74

## Sheet: ABPA proven
Study ID	Immuno-CAP IgG (mg/L)	IgE (Total)	IgE (Specific)	LD Bio ICT	Lot	Date	Peak Height	Max total IgE	Total IgE >1000	Max sp. IgE	Sp. IgE > 0.35	Asp IgG > 40	Raised Eos.	Asp ppt	PCR	Culture	spp.	Rad	ABPA Dx	Dx	Asthma	Bronchietasis	COPD	CF	Other	Clinic	Collection Date	M/F	Age (Sample)	Test Series	Notes
ABPA1	71	653	15.9	+	002	2019-05-17	227.05	1125	Y	19.6	Y	Y	N	Y	Y	Y	fumigatus, niger	Y	Y	ABPA	Y	Y	N	N	N	NAC	2019-01-02	F	70	ABPA
ABPA2	26	1001	33.2	+	002	2019-05-17	185.36	1599	Y	46.2	Y	N	Y	N	Y	Y	fumigatus, niger	Y	Y	ABPA (SN)	N	Y	N	N	MBL	NAC	2019-01-09	M	69	ABPA Neg
ABPA3	30	1766	49.1	+	003	2019-05-20	351.86	5800	Y	86.5	Y	Y	Y	N	Y	Y	fumigatus, niger	Y	Y	ABPA, Bronchiectasis	Y	Y	N	N	ILD	NAC	2019-01-23	F	76	ABPA
ABPA4	N/A (101)	3476	45.5	+	002	2019-05-21	183.78	3476	Y	49.5	Y	Y	Y	ND	Y	NG	NG	Y	Y	ABPA, Bronchiectasis	Y	Y	N	N	N	NAC	2019-02-01	M	83	ABPA	Hemolyzed, (21/11/18)
ABPA5	N/A	1466	26	+	002	2019-05-17	277.8	2188	Y	49.2	Y	N	Y	ND	ND	ND	ND	Y	Y	ABPA	Y	Y	N	N	N	SAS	2019-01-08	M	77	ABPA Neg	Hemolyzed
ABPA6	45	416	14.4	+	002	2019-05-21	202.28	1025	Y	32.2	Y	Y	Y	N	ND	ND	ND	Y	Y	ABPA	N	Y	N	N	N	RESP	2018-07-23	F	62	ABPA
ABPA7	109	3172	23.3	+	002	2019-05-17	682.06	3728	Y	25.7	Y	Y	Y	N	Y	Y	fumigatus	Y	Y	ABPA, Bronchiectasis	Y	Y	N	N	NTM	NAC	2019-01-09	M	56	ABPA
ABPA8	N/A	1705	2.94	+	003	2019-05-20	605.55	1894	Y	3.3	Y	N	Y	N	N	ND	ND	Y	Y	ABPA	Y	N	N	N	N	SAS	2019-01-21	M	35	ABPA Neg	(3/1/19)
ABPA9	63	746	19.4	+	002	2019-05-17	141.32	5300	Y	30.1	Y	Y	Y	ND	ND	Y	fumigatus	Y	Y	ABPA	Y	Y	N	N	N	NAC	2018-07-18	M	71	ABPA
ABPA10	N/A (10)	2390	1.86	+	002	2019-05-17	457.71	3100	Y	3.5	Y	N	Y	N	Y	Y	fumigatus	Y	Y	ABPA	Y	Y	N	N	Y	NAC	2019-01-07	M	63	ABPA Neg	(17/8/18)
ABPA11	36	1582	11.3	-	003	2019-05-21	0	2089	Y	23.2	Y	Y	Y	N	Y	Y	fumigatus, niger	Y	Y	ABPA	Y	Y	N	N	Y	NAC	2018-08-01	F	67	ABPA	Prev > 50
ABPA12	98	3958	40.9	+	002	2019-05-17	562.28	11000	Y	50.5	Y	Y	Y	Y	Y	Y	fumigatus	Y	Y	ABPA	Y	Y	N	N	N	NAC	2018-10-26	M	38	ABPA
ABPA13	68	1614	56.4	+	001	2019-05-21	168.65	6500	Y	66.9	Y	Y	Y	N	Y	Y	fumigatus	Y	Y	ABPA	Y	Y	N	N	N	NAC	2018-09-26	F	73	ABPA	Hemolyzed
ABPA14	31	451	8.37	+	001	2019-05-21	149.8	1600	Y	25.2	Y	N	Y	GM	Y	Y	fumigatus	Y	Y	ABPA (SN)	Y	Y	N	N	N	NAC	2018-09-19	M	51	ABPA Neg
ABPA15	101	747	27.9	+	003	2019-05-21	278.84	6062	Y	36	Y	Y	Y	N	Y	Y	fumigatus, niger	Y	Y	ABPA	Y	Y	N	N	MBL	NAC	2018-09-12	M	53	ABPA
ABPA16	26	550	4.71	-	001	2019-05-21	0	6800	Y	28.1	Y	N	Y	N	ND	ND	ND	Y	Y	ABPA (SN)	Y	N	N	N	MBL	NAC	2018-09-26	M	47	ABPA Neg
ABPA17	58	2049	24.7	+	001	2019-05-21	432.33	3758	Y	40.9	Y	Y	Y	Y	N	Y	fumigatus, niger, nidulans, pallidofulvus	N	Y	ABPA	Y	N	N	N	N	NAC	2018-09-19	F	71	ABPA
ABPA18	N/A (484)	8762	39.9	+	001	2019-05-21	140.45	8762	Y	43.6	Y	Y	Y	ND	N	Y	fumigatus	Y	Y	ABPA, Bronchiectasis	Y	Y	N	N	N	NAC	2019-01-23	M	32	ABPA	Hemolyzed, (15/11/18)
ABPA19	47	1129	47	+	002	2019-05-17	408.55	1644	Y	92.4	Y	Y	Y	Y	Y	NG	NG	Y	Y	ABPA, Bronchiectasis	Y	Y	N	N	MBL	NAC	2018-10-31	M	53	ABPA
ABPA20	13	2217	0.53	+	003	2019-05-20	367.99	3588	Y	1.1	Y	N	Y	N	Y	ND	ND	Y	Y	ABPA (SN)	Y	N	N	N	MBL	NAC	2019-01-23	M	65	ABPA Neg
ABPA21	35	4329	54.7	+	002	2019-05-17	246.1	7222	Y	73.8	Y	Y	0.45	N	N	Y	fumigatus	Y	Y	ABPA, Bronchiectasis	N	Y	N	N	N	NAC	2018-06-27	M	83	ABPA	Previous + (41), Hemolyzed
ABPA22	N/A (11)	4788	93.1	+	002	2019-05-17	36.42	5566	Y	98.5	Y	Y	Y	N	Y	Y	fumigatus, niger, montevidensis	Y	Y	ABPA, Bronchiectasis	Y	Y	N	N	N	NAC	2018-12-28	F	44	ABPA	(25/1/19)
ABPA23	150	1402	27.3	+	002	2019-05-17	407.73	2000	Y	40.8	Y	Y	Y	ND	Y	ND	ND	Y	Y	ABPA, Bronchiectasis	Y	Y	N	N	N	NAC	2018-12-27	F	53	ABPA
ABPA24	9	937	15.9	+	002	2019-05-21	267.26	1900	Y	51.4	Y	N	Y	ND	Y	Y	fumigatus	Y	Y	ABPA	N	N	N	N	N	NAC	2018-07-25	M	79	ABPA Neg
ABPA25	395	7253	31.8	+	002	2019-05-17	559.92	7253	Y	59.7	Y	Y	Y	N	Y	Y	fumigatus, niger	N	Y	ABPA	N	N	N	N	N	NAC	2018-10-24	M	72	ABPA
ABPA26	73	3188	34.6	+	003	2019-05-21	189.45	6400	Y	46.6	Y	Y	Y	ND	Y	Y	fumigatus	Y	Y	ABPA, Bronchiectasis	N	Y	N	N	N	NAC	2018-08-08	M	54	ABPA
ABPA27	67	2004	14.8	+	002	2019-05-17	153.84	2900	Y	50.4	Y	Y	Y	ND	N	ND	ND	Y	Y	ABPA	Y	Y	N	N	MBL	NAC	2018-07-04	F	47	ABPA
ABPA28	31	1893	60.8	+	002	2019-05-17	534.25	4100	Y	>100	Y	Y	Y	N	Y	ND	ND	Y	Y	ABPA, Bronchiectasis	N	Y	N	N	CID	NAC	2019-01-09	F	80	ABPA
ABPA29	113	862	10.1	+	001	2019-05-21	651.98	2900	Y	42.6	Y	Y	Y	GM	N	Y	fumigatus	Y	Y	ABPA, Bronchiectasis	Y	Y	N	N	N	NAC	2019-02-06	M	52	ABPA
ABPA30	66	533	5.36	+	002	2019-05-17	558.38	1300	Y	8.86	Y	Y	N	ND	Y	ND	ND	Y	Y	ABPA, Bronchiectasis	Y	Y	N	N	N	NAC	2018-12-28	M	53	ABPA
ABPA31	128	1016	18.6	+	001	2019-05-21	213.85	1158	Y	18.6	Y	Y	Y	GM	Y	Y	fumigatus, terreus	Y	Y	ABPA	Y	Y	N	N	MBL	NAC	2019-01-28	F	28	ABPA
ABPA32	152	1573	22.4	+	002	2019-05-17	573.87	3001	Y	31.9	Y	Y	Y	ND	ND	Y	fumigatus	Y	Y	ABPA, Bronchiectasis	Y	Y	N	N	N	NAC	2018-10-24	F		ABPA
ABPA33	44	789	9.41	+	---	---	---	1283	Y	9.41	Y	Y	Y	ND	Y	NG	NG	Y	Y	ABPA	Y	Y	N	N	N	NAC	2018-09-12	F	57	ABPA
ABPA34	27	1118	1.9	+	001	2019-05-21	404.78	1800	Y	3.1	Y	N	Y	N	ND	Y	fumigatus, niger, nidulans	Y	Y	ABPA (SN)	Y	N	N	N	MBL	NAC	2018-09-26	M	57	ABPA Neg	Cloudy
ABPA35	10	644	15.3	+	002	2019-05-17	78.51	3625	Y	30.1	Y	Y	Y	ND	ND	ND	ND	Y	Y	ABPA	Y	Y	N	N	N	NAC	2019-01-02	M	47	ABPA	Hemolyzed
ABPA36	156	5687	58.4	+	002	2019-05-17	673.48	7230	Y	96.7	Y	Y	Y	ND	ND	ND	ND	Y	Y	ABPA	Y	N	N	N	N	NAC	2018-06-28	F	18	ABPA
ABPA37	17	489	0.69	+	002	2019-05-21	115.63	1127	Y	1.18	Y	Y	Y	ND	N	ND	ND	Y	Y	ABPA (SN)	N	Y	Y	N	N	NAC	2018-09-19	M	33	ABPA
ABPA38	46	4282	<10	-	002	2019-05-17	0	5359	Y	9.72	Y	Y	Y	ND	ND	ND	ND	Y	Y	ABPA, Bronchiectasis	Y	Y	N	N	N	NAC	2019-01-04	M	74	ABPA	Hemolyzed
ABPA39	71	2329	1.51	-	002	2019-05-17	0	2908	Y	1.96	Y	Y	Y	N	N	ND	ND	Y	Y	ABPA, Bronchiectasis	N	Y	N	N	N	NAC	2019-01-11	F	61	ABPA	Hemolyzed
ABPA40	107	2927	58.8	+	002	2019-05-17	438.18	4031	Y	59.9	Y	Y	N	Y	Y	Y	fumigatus	Y	Y	ABPA	Y	Y	N	N	N	NAC	2018-12-12	M	66	ABPA	Hemolyzed
ABPA41	N/A (25)	2505	46.6	+	002	2019-05-21	377.17	2505	Y	46.6	Y	N	0.46	Y	ND	NG	NG	Y	Y	ABPA	Y	Y	Y	N	N	NAC	2019-01-31	M	59	ABPA Neg	(2/1/19)
ABPA42	33	1353	35.8	+	002	2019-05-17	69.34	1829	Y	67.7	Y	Y	Y	N	Y	Y	fumigatus, nidulans	Y	Y	ABPA, Bronchiectasis	Y	Y	Y	N	N	NAC	2018-12-27	M	71	ABPA	(N/A)
ABPA43	295	1037	17.5	+	002	2019-05-21	136.29	1037	Y	17.5	Y	Y	Y	ND	Y	Y	fumigatus	N	Y	ABPA	Y	N	N	N	N	NAC	2018-10-03	F	53	ABPA	(143)
ABPA44	56	4383	35.1	-	001	2019-05-21	0	7251	Y	35.1	Y	Y	Y	ND	Y	Y	fumigatus	Y	Y	ABPA	Y	N	N	N	N	NAC	2018-09-26	F	57	ABPA	(38)
ABPA45	96	2299	28.4	+	003	2019-05-20	531.57	2299	Y	28.4	Y	Y	Y	GM	Y	Y	fumigatus	Y	Y	ABPA, Bronchiectasis	Y	Y	N	N	N	NAC	2019-02-01	M	61	ABPA	Hemolyzed
ABPA46	---	---	---	+	003	2019-05-23	---	38.3 (IP >1000)	Y	2.54	Y	N	Y	Y	Y	ND	ND	Y	Y	ABPA	Y	Y	N	N	Low IgG	NAC		M	72	ABPA Neg	Bronchiectasis
ABPA47	---	---	---	+	003	2019-05-23	---	---	Y	---	Y	Y	Y	---	U	ND	U	Y	Y	ABPA	Y	N	U	U	U	NAC		f	90	ABPA
ABPA48	---	---	---	+	003	2019-05-23	---	650 (IP >1000)	Y	17.6	Y	Y	Y	N	ND	ND	ND	Y	Y	ABPA	Y	Y	N	N	N	NAC		M	78	ABPA	Bronchiectasis
ABPA49	---	---	---	+	003	2019-05-23	---	1600	Y	40.5	Y	Y	0.41	GM	Y	ND	ND	Y	Y	ABPA	Y	Y	N	N	N	NAC		F	55	ABPA	Bronchiectasis
ABPA50	---	---	---	+	003	2019-05-23	---	---	Y	---	Y	Y	Y	Y	Y	Y	fumigatus	Y	Y	ABPA	Y	Y	N	N	N	NAC		F	65	ABPA	Bronchiectasis
ABPA51	---	---	---	-	003	2019-05-23	---	360 (IP >1000)	Y	10.2	Y	Y	Y	N	N	ND	ND	Y	Y	ABPA	Y	Y	N	N	N	NAC		F	77	ABPA
ABPA52	---	---	---	+	003	2019-05-23	---	10398	Y	75.2	Y	Y	Y	N	Y	Y	fumigatus, niger	Y	Y	ABPA	Y	Y	N	N	N	NAC		M	75	ABPA	Bronchiectasis
ABPA53	---	---	---	+	003	2019-05-23	---	280 (IP >1000)	Y	---	Y	N	0.41	Y	ND	ND	ND	Y	Y	ABPA	Y	N	Y	N	MBL	NAC		M	70	ABPA Neg
ABPA54	---	---	---	+	003	2019-05-23	---	---	Y	---	Y	N	Y	N	Y	Y	fumigatus	Y	Y	ABPA	Y	N	Y	N	N	NAC		M	54	ABPA Neg
ABPA55	---	---	---	+	003	2019-05-23	---	6851	Y	63.8	Y	Y	Y	N	Y	Y	fumigatus, niger	Y	Y	ABPA	Y	Y	N	N	N	NAC		M	53	ABPA
ABPA56	---	---	---	+	003	2019-05-23	---	2500	Y	30.8	Y	Y	N	GM	N	ND	ND	Y	Y	ABPA	Y	Y	N	N	N	SAS		M	55	ABPA
ABPA57	---	---	---	+	003	2019-05-23	---	1458	Y	<0.4	N	N	Y	GM	Y	Y	fumigatus, niger	Y	Y	ABPA	Y	Y	N	N	N	NAC		F	79	ABPA Neg
ABPA58	---	---	---	+	003	2019-05-23	---	7199	Y	95.7	Y	Y	Y	N	ND	ND	ND	N	Y	ABPA	Y	N	N	N	MBL	NAC		F	63	ABPA
ABPA59	---	---	---	-	003	2019-05-23	---	2500	Y	1	Y	N	Y	N	ND	ND	ND	Y	Y	ABPA	Y	Y	N	N	N	NAC		F	83	ABPA Neg
ABPA60	---	---	---	+	003	2019-05-23	---	3700	Y	58.7	Y	Y	Y	Y	Y	Y	fumigatus	Y	Y	ABPA	Y	Y	N	N	N	NAC		M	59	ABPA
ABPA61	---	---	---	+	003	2019-05-23	---	1500	Y	20.2	Y	Y	Y	Y	Y	ND	ND	N	Y	ABPA	Y	N	N	N	N	NAC		F	72	ABPA
ABPA62	---	---	---	+	003	2019-05-23	---	3400	Y	73.3	Y	Y	Y	Y	Y	ND	ND	Y	Y	ABPA	Y	Y	N	N	MBL	NAC		F	67	ABPA
ABPA63	---	---	---	+	003	2019-07-04		2400	Y	49.5	Y	Y	Y	N	Y	Y	fumigatus	Y	Y	ABPA	Y	Y	N	N	N	NAC		m	57	ABPA
ABPA64	---	---	---	+	003	2019-07-04		400 (IP >1000)	Y	22	Y	N	N	Y	ND	ND	ND	Y	Y	ABPA	Y	N	N	N	N	NAC		m	65	ABPA Neg
ABPA65	---	---	---	+	003	2019-07-04		10000	Y	>100	Y	Y	Y	N	Y	Y	fumigatus	Y	Y	ABPA	Y	Y	N	N	N	NAC		F	60	ABPA
ABPA66	---	---	---	+	003	2019-07-04		1300	Y	42.4	Y	Y	Y	N	N	ND	ND	Y	Y	ABPA	Y	Y	Y	N	N	NAC		f	85	ABPA
ABPA67	---	---	---	+	003	2019-07-04		1500	Y	52.5	Y	Y	Y	Y	ND	ND	ND	Y	Y	ABPA	Y	Y	N	N	N	NAC		m	53	ABPA
ABPA68	---	---	---	+	003	2019-07-04		1000	Y	27.1	Y	Y	Y	N	Y	ND	ND	Y	Y	ABPA	Y	Y	N	N	N	NAC		m	56	ABPA
ABPA69	---	---	---	+	003	2019-07-04		4100	Y	76.3	Y	N	Y	N	Y	Y	fumigatus	Y	Y	ABPA	Y	Y	N	N	N	NAC		f	67	ABPA Neg
ABPA70	---	---	---	+	003	2019-07-04		3100	Y	80	Y	Y	Y	Y	ND	ND	ND	Y	Y	ABPA	Y	Y	N	N	N	NAC		m	72	ABPA
ABPA71	---	---	---	+	003	2019-07-04		20283	Y	39.9	Y	Y	Y	Y	Y	Y	fumigatus, niger	Y	Y	ABPA	Y	Y	N	N	N	NAC		m	77	ABPA
ABPA72	---	---	---	+	003	2019-07-04		5200	Y	63.6	Y	Y	Y	N	Y	Y	fumigatus	Y	Y	ABPA	Y	Y	N	N	N	NAC		f	45	ABPA
ABPA73	---	---	---	+	003	2019-07-04		2000	Y	26.8	Y	Y	N	N	N	ND	ND	Y	Y	ABPA	Y	Y	N	N	N	NAC		m	70	ABPA
ABPA74	---	---	---	-	003	2019-07-04		2100	Y	7.3	Y	Y	Y	N	Y	ND	ND	N	Y	ABPA	Y	N	Y	N	N	NAC		m	70	ABPA
ABPA75	---	---	---	+	003	2019-07-04		5100	Y	31.6	Y	Y	Y	ND	Y	Y	fumigatus, niger	Y	Y	ABPA	Y	Y	N	N	N	NAC		f	73	ABPA
ABPA76	---	---	---	+	003	2019-07-04		5800	Y	58.7	Y	N	Y	N	Y	ND	ND	Y	Y	ABPA	Y	Y	N	N	MBL	NAC		m	73	ABPA Neg
ABPA77	---	---	---	+	003	2019-07-04		2282	Y	24.8	Y	Y	Y	Y	Y	Y	fumigatus, niger	N	Y	ABPA	Y	N	N	N	N	NAC		m	47	ABPA
ABPA78	---	---	---	+	003	2019-07-04		1400	Y	11.7	Y	Y	Y	Y	N	Y	fumigatus	Y	Y	ABPA	Y	Y	N	N	MBL	NAC		m	86	ABPA
ABPA79	---	---	---	+	003	2019-07-04		1700	Y	30.5	Y	Y	Y	GM	Y	Y	fumigatus, niger	Y	Y	ABPA	Y	Y	N	N	N	NAC		f	64	ABPA
ABPA80	---	---	---	+	003	2019-07-04		3500	Y	27.1	Y	Y	Y	N	Y	Y	fumigatus	Y	Y	ABPA	Y	Y	N	N	N	NAC		m	60	ABPA
ABPA81	---	---	---	+	003	2019-07-04		5200	Y	36.4	Y	Y	0.48	N	Y	Y	fumigatus	Y	Y	ABPA	Y	Y	N	N	N	NAC		m	59	ABPA
ABPA82	---	---	---	+	003	2019-07-04		3635	Y	67.8	Y	Y	Y	GM	Y	Y	fumigatus	Y	Y	ABPA	Y	Y	N	N	N	NAC		m	77	ABPA
ABPA83	---	---	---	+	003	2019-07-04		1900	Y	31	Y	Y	N	GM	Y	ND	ND	Y	Y	ABPA	Y	N	N	N	N	NAC		f	75	ABPA
ABPA84	---	---	---	+	003	2019-07-04		1436	Y	89	Y	Y	Y	N	N	Y	fumigatus, niger	Y	Y	ABPA	Y	Y	N	N	MBL	NAC		f	72	ABPA
ABPA85	---	---	---	-	003	2019-07-04		1500	Y	23.3	Y	Y	0.42	Y	Y	ND	ND	N	Y	ABPA	Y	N	U	U	U	NAC		f	70	ABPA
ABPA86	N/A	1118	9.18	+	003	2019-05-20	527.95	2700	Y	41.3	Y	N	Y	N	Y	Y	fumigatus	Y	Y	ABPA	Y	Y	N	N	N	NAC	2019-01-16	M	73	ABPA Neg
ABPA87	14	768	4.74	+	002	2019-05-17	497.74	3800	Y	11.8	Y	N	0.41	Y	Y	Y	fumigatus, versicolor	Y	Y	ABPA (SN), ex-CPA	N	N	N	N	MBL	NAC	2018-10-24	F	49	ABPA Neg	CPA resected
ABPA88	530	34605	31.8	+	003	2019-05-20	206.57	39251	Y	>100	Y	Y	Y	ND	N	ND	ND	Y	Y	pABPA	Y	N	Y	N	N	NAC	2019-01-23	M	56	ABPA

## Sheet: ABPA probable
Study ID	Immuno-CAP IgG (mg/L)	IgE (Total)	IgE (Specific)	LD Bio ICT	Lot	Date	Peak Height	Max total IgE	Total IgE >1000	Max sp. IgE	Sp. IgE > 0.35	Asp IgG > 40	Raised Eos.	Asp ppt	PCR	Culture	spp.	Rad	ABPA Dx	Vol (uL)	Dx	Asthma	Bronchietasis	COPD	CF	Other	Clinic	Collection Date	M/F	Age (Sample)	Test Series	Notes
ABPA88	28	535	13.4	+	002	2019-05-17	159.15	535	N	13.4	Y	N	Y	N	Y	Y	fumigatus	Y	Y	600	ABPA (SN)	N	Y	N	N	N	NAC	2018-07-16	M	70	ABPA Neg
ABPA89	85	332	2.67	+	002	2019-05-21	324.53	430	N	4.4	Y	Y	Y	N	ND	ND	ND	N	Y	800	ABPA (remission)	Y	N	Y	N	N	NAC	2018-09-14	M	61	ABPA	pTB
ABPA90	29	456	11.2	-	003	2019-05-20	0	999	N	19.4	Y	N	Y	ND	ND	ND	ND	Y	Y	1200	ABPA (SN)	Y	N	N	N	N	NAC	2019-01-16	F	55	ABPA Neg
ABPA91	N/A (19)	372	1.55	+	003	2019-05-20	114.8	530	N	2.8	Y	N	Y	N	Y	Y	fumigatus	Y	Y	1200	ABPA (SN), Bronchiectasis	Y	Y	N	N	N	NAC	2019-01-14	F	63	ABPA Neg	(21/11/18)
ABPA92	N/A (55)	307	14	+	002	2019-05-17	330.78	800	N	28.3	Y	Y	Y	N	N	Y	fumigatus	Y	Y	900	ABPA, Bronchiectasis	Y	Y	N	N	MBL	NAC	2019-01-04	F	54	ABPA	(16/11/18)
ABPA93	46	338	8.94	+	002	2019-05-21	402.15	420	N	19.6	Y	Y	Y	Y	Y	Y	fumigatus	Y	Y	500	ABPA, Bronchiectasis	Y	Y	N	N	N	NAC	2019-02-06	M	74	ABPA
ABPA94	78	325	7.23	+	002	2019-05-17	334.5	890	N	17.6	Y	Y	N	N	ND	ND	ND	Y	Y	500	ABPA, Bronchiectasis	Y	Y	N	N	MBL	NAC	2018-11-07	M	53	ABPA
ABPA95	47	281	9.69	+	003	2019-05-21	180.79	360	N	17.7	Y	Y	N	N	Y	ND	ND	Y	Y	<100	ABPA	Y	Y	N	N	N	NAC	2018-07-27	M	52	ABPA	Previous +, Hemolyzed
ABPA96	26	62.4	5.58	+	001	2019-05-21	213.41	410	N	28.5	Y	Y	Y	GM	Y	ND	ND	Y	Y	100	ABPA, Bronchiectasis	Y	Y	N	N	N	NAC	2018-10-03	F	61	ABPA
ABPA97	34	551	14.4	+	002	2019-05-17	469	760	N	20.2	Y	Y	N	N	Y	Y	fumigatus	Y	Y	1200	ABPA, Bronchiectasis	Y	Y	N	N	N	NAC	2019-01-09	F	72	ABPA
ABPA98	51	321	7.77	+	002	2019-05-17	713.08	321	N	7.77	Y	Y	N	ND	Y	NG	NG	Y	Y	300	ABPA	Y	Y	N	N	MBL	NAC	2018-07-18	M	68	ABPA
ABPA99	57	96.9	2.21	+	002	2019-05-21	587.37	119	N	3.17	Y	Y	Y	ND	Y	NG	NG	Y	Y	200	ABPA, Bronchiectasis	N	Y	N	N	N	NAC	2018-11-07	M	77	ABPA
ABPA100	16	102	1.79	+	002	2019-05-17	422.9	300	N	3.1	Y	N	Y	GM	Y	Y	fumigatus, fischeri	Y	Y	500, 500	ABPA (SN)	Y	Y	N	N	MBL	NAC	2018-07-04	F	68	ABPA Neg	(N/A)
ABPA101	34	374	14.9	+	002	2019-05-21	173.65	450	N	24.3	Y	Y	Y	N	Y	NG	NG	Y	Y	200	ABPA (SN), Bronchiectasis	Y	Y	N	N	MBL	NAC	2018-07-25	M	69	ABPA	(32)
ABPA102	---	---	---	+	003	2019-05-23	---	420	N	18.8	Y	Y	Y	N	Y	ND	ND	Y	Y		ABPA	Y	Y	N	N	N	NAC		F	77	ABPA
ABPA103	---	---	---	+	003	2019-05-23	---	960	N	14.3	Y	Y	Y	Y	Y	Y	fumigatus	Y	Y		ABPA	Y	Y	N	N	N	NAC		F	81	ABPA
ABPA104	---	---	---	+	003	2019-05-23	---	870	N	14.9	Y	Y	Y	N	Y	Y	fumigatus	Y	Y		ABPA	Y	Y	N	N	N	NAC		F	83	ABPA
ABPA105	108	755	4.73	+	002	2019-05-21	232.5	755	N	8.9	Y	Y	Y	ND	Y	Y	fumigatus,	Y	Y	200	pABPA	N	Y	N	N	N	NAC	2018-07-26	F	67	ABPA	(91)

## Sheet: Culture Results
Immuno-CAP IgG (mg/L)	IgE (Total)	IgE (Specific)	LD Bio WB	LD Bio ICT	Lot	Date	Peak Height	Ref #	Max total IgE	Total IgE >1000	Max sp. IgE	Sp. IgE > 0.35	Asp IgG > 40	Raised Eos.	Asp ppt	PCR	Culture	spp.	Fumigatus only	Fumigatus + others	Fischeri	Niger	Nidulans	Pallidoflavus	Montevidensis	Terreus	Versicolor
28	535	13.4	+	+	002	2019-05-17	159.15	188856	535	N	13.4	Y	N	Y	N	Y	Y	fumigatus	Y
N/A (19)	372	1.55		+	003	2019-05-20	114.8	1817612	530	N	2.8	Y	N	Y	N	Y	Y	fumigatus	Y
N/A (55)	307	14		+	002	2019-05-17	330.78	1929597	800	N	28.3	Y	Y	Y	N	N	Y	fumigatus	Y
46	338	8.94		+	002	2019-05-21	402.15	4187183	420	N	19.6	Y	Y	Y	Y	Y	Y	fumigatus	Y
34	551	14.4		+	002	2019-05-17	469	4510799	760	N	20.2	Y	Y	N	N	Y	Y	fumigatus	Y
16	102	1.79	+	+	002	2019-05-17	422.9	1816729_1	300	N	3.1	Y	N	Y	GM	Y	Y	fumigatus, fischeri		Y	Y
ABPA28	---	---		+	003	2019-05-23	---	4022335	960	N	14.3	Y	Y	Y	Y	Y	Y	fumigatus	Y
ABPA29	---	---		+	003	2019-05-23	---	1886722	870	N	14.9	Y	Y	Y	N	Y	Y	fumigatus	Y
108	755	4.73		+	002	2019-05-21	232.5	301712_1	755	N	8.9	Y	Y	Y	ND	Y	Y	fumigatus	Y
71	653	15.9		+	002	2019-05-17	227.05	15254	1125	Y	19.6	Y	Y	N	Y	Y	Y	fumigatus, niger		Y		Y
26	1001	33.2		+	002	2019-05-17	185.36	42891	1599	Y	46.2	Y	N	Y	N	Y	Y	fumigatus, niger		Y		Y
30	1766	49.1		+	003	2019-05-20	351.86	54228	5800	Y	86.5	Y	Y	Y	N	Y	Y	fumigatus, niger		Y		Y
109	3172	23.3		+	002	2019-05-17	682.06	1290716	3728	Y	25.7	Y	Y	Y	N	Y	Y	fumigatus	Y
63	746	19.4		+	002	2019-05-17	141.32	4019387	5300	Y	30.1	Y	Y	Y	ND	ND	Y	fumigatus	Y
N/A (10)	2390	1.86		+	002	2019-05-17	457.71	4043379	3100	Y	3.5	Y	N	Y	N	Y	Y	fumigatus	Y
36	1582	11.3		-	003	2019-05-21	0	4069365	2089	Y	23.2	Y	Y	Y	N	Y	Y	fumigatus, niger		Y		Y
98	3958	40.9		+	002	2019-05-17	562.28	4079756	11000	Y	50.5	Y	Y	Y	Y	Y	Y	fumigatus	Y
68	1614	56.4		+	001	2019-05-21	168.65	4162159	6500	Y	66.9	Y	Y	Y	N	Y	Y	fumigatus	Y
31	451	8.37		+	001	2019-05-21	149.8	4179431	1600	Y	25.2	Y	N	Y	GM	Y	Y	fumigatus	Y
101	747	27.9		+	003	2019-05-21	278.84	4199262	6062	Y	36	Y	Y	Y	N	Y	Y	fumigatus, niger		Y		Y
58	2049	24.7	+	+	001	2019-05-21	432.33	4226487	3758	Y	40.9	Y	Y	Y	Y	N	Y	fumigatus, niger, nidulans, pallidofulvus		Y		Y	Y	Y
N/A (484)	8762	39.9		+	001	2019-05-21	140.45	4229146	8762	Y	43.6	Y	Y	Y	ND	N	Y	fumigatus	Y
35	4329	54.7	+	+	002	2019-05-17	246.1	4338453	7222	Y	73.8	Y	Y	0.45	N	N	Y	fumigatus	Y
N/A (11)	4788	93.1		+	002	2019-05-17	36.42	4356896	5566	Y	98.5	Y	Y	Y	N	Y	Y	fumigatus, niger, montevidensis		Y		Y			Y
9	937	15.9		+	002	2019-05-21	267.26	4364676	1900	Y	51.4	Y	N	Y	ND	Y	Y	fumigatus	Y
395	7253	31.8		+	002	2019-05-17	559.92	4368966	7253	Y	59.7	Y	Y	Y	N	Y	Y	fumigatus, niger		Y		Y
73	3188	34.6		+	003	2019-05-21	189.45	4372026	6400	Y	46.6	Y	Y	Y	ND	Y	Y	fumigatus	Y
113	862	10.1		+	001	2019-05-21	651.98	4445083	2900	Y	42.6	Y	Y	Y	GM	N	Y	fumigatus	Y
128	1016	18.6		+	001	2019-05-21	213.85	4523643	1158	Y	18.6	Y	Y	Y	GM	Y	Y	fumigatus, terreus		Y						Y
152	1573	22.4		+	002	2019-05-17	573.87	4530956	3001	Y	31.9	Y	Y	Y	ND	ND	Y	fumigatus	Y
27	1118	1.9		+	001	2019-05-21	404.78	4534553	1800	Y	3.1	Y	N	Y	N	ND	Y	fumigatus, niger, nidulans		Y		Y	Y
107	2927	58.8		+	002	2019-05-17	438.18	4611719	4031	Y	59.9	Y	Y	N	Y	Y	Y	fumigatus	Y
33	1353	35.8		+	002	2019-05-17	69.34	4386811_1	1829	Y	67.7	Y	Y	Y	N	Y	Y	fumigatus, nidulans		Y			Y
295	1037	17.5		+	002	2019-05-21	136.29	4540100_1	1037	Y	17.5	Y	Y	Y	ND	Y	Y	fumigatus	Y
56	4383	35.1		-	001	2019-05-21	0	4557591_1	7251	Y	35.1	Y	Y	Y	ND	Y	Y	fumigatus	Y
96	2299	28.4		+	003	2019-05-20	531.57	4421937	2299	Y	28.4	Y	Y	Y	GM	Y	Y	fumigatus	Y
ABPA18	---	---		+	003	2019-05-23	---	4199258	---	Y	---	Y	Y	Y	Y	Y	Y	fumigatus	Y
ABPA24	---	---		+	003	2019-05-23	---	4241197	10398	Y	75.2	Y	Y	Y	N	Y	Y	fumigatus, niger		Y		Y
ABPA31	---	---		+	003	2019-05-23	---	527810	---	Y	---	Y	N	Y	N	Y	Y	fumigatus	Y
ABPA2	---	---		+	003	2019-05-23	---	4278884	6851	Y	63.8	Y	Y	Y	N	Y	Y	fumigatus, niger		Y		Y
ABPA9	---	---		+	003	2019-05-23	---	38028	1458	Y	<0.4	N	N	Y	GM	Y	Y	fumigatus, niger		Y		Y
ABPA25	---	---		+	003	2019-05-23	---	1777861	3700	Y	58.7	Y	Y	Y	Y	Y	Y	fumigatus	Y
ABPA40	---	---		+	003	2019-07-04		4266947	2400	Y	49.5	Y	Y	Y	N	Y	Y	fumigatus	Y
ABPA49	---	---		+	003	2019-07-04		4250104	10000	Y	>100	Y	Y	Y	N	Y	Y	fumigatus	Y
ABPA61	---	---		+	003	2019-07-04		4311478	4100	Y	76.3	Y	N	Y	N	Y	Y	fumigatus	Y
ABPA70	---	---		+	003	2019-07-04		228802	20283	Y	39.9	Y	Y	Y	Y	Y	Y	fumigatus, niger		Y		Y
ABPA74	---	---		+	003	2019-07-04		4353808	5200	Y	63.6	Y	Y	Y	N	Y	Y	fumigatus	Y
ABPA78	---	---		+	003	2019-07-04		4352007	5100	Y	31.6	Y	Y	Y	ND	Y	Y	fumigatus, niger		Y		Y
ABPA45	---	---		+	003	2019-07-04		4104590	2282	Y	24.8	Y	Y	Y	Y	Y	Y	fumigatus, niger		Y		Y
ABPA46	---	---		+	003	2019-07-04		4290509	1400	Y	11.7	Y	Y	Y	Y	N	Y	fumigatus	Y
ABPA51	---	---		+	003	2019-07-04		4294819	1700	Y	30.5	Y	Y	Y	GM	Y	Y	fumigatus, niger		Y		Y
ABPA56	---	---		+	003	2019-07-04		4156422	3500	Y	27.1	Y	Y	Y	N	Y	Y	fumigatus	Y
ABPA59	---	---		+	003	2019-07-04		4324668	5200	Y	36.4	Y	Y	0.48	N	Y	Y	fumigatus	Y
ABPA67	---	---		+	003	2019-07-04		1894491	3635	Y	67.8	Y	Y	Y	GM	Y	Y	fumigatus	Y
ABPA72	---	---		+	003	2019-07-04		190076	1436	Y	89	Y	Y	Y	N	N	Y	fumigatus, niger		Y		Y
N/A	1118	9.18		+	003	2019-05-20	527.95	313571	2700	Y	41.3	Y	N	Y	N	Y	Y	fumigatus	Y
14	768	4.74		+	002	2019-05-17	497.74	4250100	3800	Y	11.8	Y	N	0.41	Y	Y	Y	fumigatus, versicolor		Y							Y
																			36	21	1	17	3	1	1	1	1
																			35	20	1	16	3	1	1	1	1
																			0.972222	0.952381	1	0.941176	1	1	1	1	1
